# Supplementary material for: Epithelial-Immune Cell Crosstalk Determines the Activation of Immune Cells In Vitro by the Human Cathelicidin LL-37 at Low Physiological Concentrations
Source: Biomolecules. 2023 Aug 28;13(9):1316. doi: 10.3390/biom13091316 (PMC10526274; doi:10.3390/biom13091316)
Supplement: Supplementary file 1 [file biomolecules-13-01316-s001.zip]

Archive with 3 entries (3 files):
- Table S1.xls
- Table S2.xls
- Figure S1.jpg
