# Supplementary material for: Epithelial-Immune Cell Crosstalk Determines the Activation of Immune Cells In Vitro by the Human Cathelicidin LL-37 at Low Physiological Concentrations
Source: Biomolecules. 2023 Aug 28;13(9):1316. doi: 10.3390/biom13091316 (PMC10526274; doi:10.3390/biom13091316)
Supplement: Supplementary file 1 [file biomolecules-13-01316-s001.zip › Table S1.xls]

## Sheet: Summary
Analyte Sample	sCD40L	EGF	Eotaxin	FGF-2	FLT-3L	Fractalkine	G-CSF	GM-CSF	GROa	IFNa2	IFNg	IL-1a	IL-1b	IL-1RA	IL-2	IL-3	IL-4	IL-5	IL-6	IL-7	IL-8	IL-9	IL-10	IL-12 (p40)	IL-12 (p70)	IL-13	IL-15	IL-17A	IL-17E/IL-25	IL-17F	IL-18	IL-22	IL-27	IP-10	MCP-1	MCP-3	M-GSF	MDC	MIG	MIP-1a	MIP-1b	PDGF-AA	PDGF-AB/BB	RANTES	TGF-a	TNFa	TNFb	VEGFa
	pg/ml	pg/ml	pg/ml	pg/ml	pg/ml	pg/ml	pg/ml	pg/ml	pg/ml	pg/ml	pg/ml	pg/ml	pg/ml	pg/ml	pg/ml	pg/ml	pg/ml	pg/ml	pg/ml	pg/ml	pg/ml	pg/ml	pg/ml	pg/ml	pg/ml	pg/ml	pg/ml	pg/ml	pg/ml	pg/ml	pg/ml	pg/ml	pg/ml	pg/ml	pg/ml	pg/ml	pg/ml	pg/ml	pg/ml	pg/ml	pg/ml	pg/ml	pg/ml	pg/ml	pg/ml	pg/ml	pg/ml	pg/ml
Caco-2_Control	12.72	2.26	<2.91↓	25.68	<0.51↓	<18.09↓	<2.32↓	<0.76↓	18.09	<3.88↓	<0.73↓	<1.30↓	<0.74↓	<0.93↓	<0.36↓	<0.55↓	4.8	<0.35↓	1.75	<0.30↓	28.45	1.09	<1.35↓	<3.33↓	<1.71↓	25.51	<1.54↓	<0.70↓	<19.43↓	<12.19↓	0.98	27.2	41.5	4.18	55.94	7.84	<24.21↓	<0.31↓	<3.38↓	2.06	0.3	164.04	22.83	<0.64↓	<0.68↓	<3.88↓	12.91	960.31
Caco-2+LL-37	23.6	<1.60↓	<2.91↓	16.73	<0.51↓	<18.09↓	<2.32↓	<0.76↓	27.89	<3.88↓	<0.73↓	<1.30↓	<0.74↓	<0.93↓	<0.36↓	<0.55↓	6.56	<0.35↓	9.84	<0.30↓	86.32	1.7	<1.35↓	<3.33↓	<1.71↓	32.02	<1.54↓	<0.70↓	<19.43↓	<12.19↓	0.33	39.52	35.81	2.9	100.47	8.72	<24.21↓	<0.31↓	<3.38↓	5.65	3.42	149.4	29.35	<0.64↓	<0.68↓	<3.88↓	18.87	2088
Mono_Control	108.76	18.24	<2.91↓	52.5	1.18	28.72	121.45	3.83	5512	15.98	1.82	18.92	25.75	86.47	1.49	<0.55↓	1.92	<0.35↓	4145	<0.30↓	>21942↑	6.65	22.54	32.89	<1.71↓	25.51	2.88	2.18	<19.43↓	<12.19↓	1.74	27.2	63.66	1716	8325	4963	32.5	3407	606.02	45.5	78.19	62.71	1327	1.06	4.84	110.45	10.12	35.58
Mono+LL-37	102.18	17.26	<2.91↓	47.27	0.93	25.92	220.28	4.97	5987	11.65	1.8	25.51	32.49	65.97	0.99	<0.55↓	1.63	<0.35↓	4861	<0.30↓	>21942↑	6.65	23.64	37.68	<1.71↓	23.32	1.82	3.05	<19.43↓	<12.19↓	1.22	27.2	67.29	11.29	7953	3343	62.71	3208	342.19	109.63	2750	47.99	1070	181.22	3.88	123.49	11.76	36.32
Mono/Caco-2_Control	92.05	8.06	<2.91↓	48.6	1.18	22.95	181.87	3.75	4827	11.65	1.33	22.02	29.14	42.52	1.07	<0.55↓	6.54	<0.35↓	2266	<0.30↓	15625	6.65	14.79	34.49	<1.71↓	42.56	1.67	<0.70↓	<19.43↓	<12.19↓	3.28	48.87	88.48	191.78	12186	707.64	35.52	4385	306.48	27.72	49.37	243.05	692.27	<0.64↓	3.5	87.19	21.66	1586
Mono/Caco-2+LL-37	88.6	10.26	<2.91↓	52.5	1.37	31.4	1150	18.58	4862	13.12	2.28	53.04	104.8	108.8	1.07	<0.55↓	8.01	<0.35↓	5678	<0.30↓	19839	8.94	57.47	56.57	2.3	52.71	2.58	2.63	<19.43↓	<12.19↓	2.42	71.9	119.16	3346	5364	4706	157.86	1264	959.23	3622	>3455↑	189.29	713.51	729.59	3.88	306.44	30.56	2190
moDCs_Control	98.84	7.65	<2.91↓	48.6	0.57	28.72	20.3	13.02	51.39	10.16	5.89	<1.30↓	9.37	11.72	0.91	1.55	1.14	4.63	27.8	<0.30↓	4102	8.22	89.23	61.22	<1.71↓	36.28	4.12	<0.70↓	<19.43↓	<12.19↓	1.61	13.22	55.75	66.42	3176	573.83	200.96	>14590↑	27057	2533	2042	24.8	72.4	423.03	25.07	40.81	1.49	2.82
moDCs+LL-37	95.47	6.75	<2.91↓	47.27	0.51	25.92	13.54	10.06	53.94	11.65	5.02	<1.30↓	7	11.72	0.91	0.91	1.31	3.23	30.65	<0.30↓	4051	7.84	62.12	61.22	<1.71↓	29.87	4.36	<0.70↓	<19.43↓	<12.19↓	0.63	11.11	59.83	57.64	2573	545.69	185.65	>14590↑	23618	2368	2065	25.69	70.07	417.4	20.52	40.03	1.3	4.61
moDCs/Caco-2_Control	95.47	6.26	<2.91↓	47.27	0.87	22.95	16.25	10.7	60.81	8.64	2	<1.30↓	5.83	11.1	0.75	0.91	4.19	4.46	23.82	<0.30↓	2799	7.45	81.69	57.35	<1.71↓	43.59	3.19	<0.70↓	<19.43↓	<12.19↓	2.49	26.11	63.66	90.92	2519	376.42	168.7	>14590↑	25746	1271	1340	252.85	72.4	142.05	5.8	41.39	9.34	723.09
moDCs/Caco-2+LL-37	95.47	6.51	3.03	47.27	0.93	25.92	14.89	8.75	70.33	10.16	2.28	<1.30↓	5.83	13.57	1.12	0.91	6.58	2.93	26.83	<0.30↓	3052	7.45	52.63	55.01	<1.71↓	50.71	3.42	<0.70↓	<19.43↓	<12.19↓	1.42	37.22	70.72	118.06	1925	372.12	172.56	6291	25834	1487	1789	237.55	83.52	223.43	5.22	44.26	15.39	1786
NKT_Control	18.13	2.26	<2.91↓	29.25	1.72	<18.09↓	<2.32↓	76.24	<0.66↓	<3.88↓	13.41	11.32	<0.74↓	<0.93↓	1.66	<0.55↓	<0.87↓	323.09	3.12	<0.30↓	0.21	7.06	1.55	<3.33↓	<1.71↓	251.23	<1.54↓	<0.70↓	<19.43↓	<12.19↓	<0.30↓	<6.61↓	13.33	56.07	<1.35↓	4.7	66.65	5.04	10.31	1355	67.9	<6.49↓	<5.00↓	1182	<0.68↓	14.53	<0.93↓	<1.26↓
NKT+LL-37	<8.15↓	2.26	<2.91↓	21.45	1.67	<18.09↓	<2.32↓	76.06	<0.66↓	<3.88↓	12.33	13.27	<0.74↓	<0.93↓	1.16	<0.55↓	<0.87↓	285.93	1.89	<0.30↓	2.37	7.45	<1.35↓	<3.33↓	<1.71↓	237.88	<1.54↓	<0.70↓	<19.43↓	<12.19↓	<0.30↓	<6.61↓	29.42	50.77	<1.35↓	4.7	60.35	2.93	7.16	1113	58.14	<6.49↓	<5.00↓	1237	<0.68↓	13.36	1	<1.26↓
NKT/Caco-2_Control	23.6	<1.60↓	<2.91↓	35.81	2.11	<18.09↓	<2.32↓	69.7	30.74	4	6.08	9.17	<0.74↓	<0.93↓	1.49	<0.55↓	4.85	246.49	1.7	<0.30↓	3.74	5.8	<1.35↓	<3.33↓	<1.71↓	179.71	<1.54↓	<0.70↓	<19.43↓	<12.19↓	0.74	27.2	35.81	141.7	<1.35↓	7.84	55.64	1.37	53.25	399.48	36.43	200.08	29.35	718.58	<0.68↓	15.69	12.53	951.17
NKT/Caco-2+LL-37	23.6	2.26	<2.91↓	41.88	1.96	19.78	<2.32↓	65.72	50.06	<3.88↓	5.17	10.05	<0.74↓	<0.93↓	1.16	<0.55↓	6.05	258.81	1.09	<0.30↓	5.93	5.8	<1.35↓	<3.33↓	<1.71↓	178.25	<1.54↓	<0.70↓	<19.43↓	<12.19↓	0.52	34.37	51.37	206.59	2.13	7.84	47.83	0.58	70	471.29	42.84	182.58	41.49	908.6	<0.68↓	16.61	16.33	1907
	Table S1. Absolute levels of 48 cytokines, chemokines and growth factors assessed by multiplex xMAP technology. Values highlighted in BLACK indicate data that falls below the low detectable limit, in RED - above the detectable maximum, while in BLUE indicate the data in the detectable range.
