# Supplementary material for: Epithelial-Immune Cell Crosstalk Determines the Activation of Immune Cells In Vitro by the Human Cathelicidin LL-37 at Low Physiological Concentrations
Source: Biomolecules. 2023 Aug 28;13(9):1316. doi: 10.3390/biom13091316 (PMC10526274; doi:10.3390/biom13091316)
Supplement: Supplementary file 1 [file biomolecules-13-01316-s001.zip › Table S2.xls]

## Sheet: Summary
Analyte Sample	CREB	JNK	NF-kB	p38	ERK 1/2	Akt	p70S6K	STAT3	STAT5
Mono_Control	151618	214.97	96.21	28314	5351	3026	279.26	0.03	134.68
Mono+LL37	112466	140.9	54.12	24565	4054	2827	462.14	0.04	66.15
Caco-2/Mono_Control	81479	48.84	0.09	17697	5812	2712	472.48	0.06	0.09
Caco-2/Mono+LL37	106317	176.7	0.09	21951	11464	2358	902.08	0.06	0.09
	Table S2. Qualitative assessment of phosphorylated analytes (CREB, ERK 1/2, JNK, NF-κB, p38, p70S6K, STAT3, STAT5, Akt) in monocytic cell lysates by multiplex xMAP technology with or without stimulation of Monocytes and Caco-2/Monocytes co-culture with 1 µM LL-37. Levels of phosphorylated CREB, ERK 1/2, JNK, NF-κB, p38, p70S6K, STAT3, STAT5, and Akt are expressed as mean fluorescence intensities …
